# Supplementary material for: Transcription Factor DOF4.1 Regulates Seed Longevity in Arabidopsis via Seed Permeability and Modulation of Seed Storage Protein Accumulation
Source: Front Plant Sci. 2022 Jul 1;13:915184. doi: 10.3389/fpls.2022.915184 (PMC9284063; doi:10.3389/fpls.2022.915184)
Supplement: Supplementary Table 1 — List of primers used in this study. [file Table_1.xlsx]

## Sheet: Supplemental table I
qRT-PCR primers
RT DOF4.1 FP	AGAGTATGATCATGAGCACC
RT DOF4.1 RP	AGGATGATTCCGCTCCATAG
RT Cru FP	CTTTACTTGCCCACTTTCTT
RT Cru RP	TCCACTTTCTGGTGCATGTC
RT napin FP	ACCGCTTCCATCTACCGCAC
RT napin RP	ATCAATTGCTGGCAAGCTCTTAG
RT DOF1.8 FP	TAAATGGCCTCAGGAGTTTGTTG
RT DOF1.8 RP	GCGTCAGGCTGTAGTTGTTG
RT ASAR1 FP	GCTGTGTTATTATTAAGCCGTAAG
RT ASAR1 RP	AAAGCTAGGTACGGTTTAAGAC
DOF1.8 domestication primers
Dof1.8 part1 FP	GCGCCGTCTCGCTCGAATGGACACTGCTAAATGGCC
Dof1.8 part1 RP	GCGCCGTCTCGAAACCAGTGGGTTGTTCTTCA
Dof1.8 part2 FP	GCGCCGTCTCGGTTTCAACTTCCTCGTCTTTG
Dof1.8 part2 RP	GCGCCGTCTCGGCCTCATGAACTCTTGAAACT
Dof1.8 part3 FP	GCGCCGTCTCGAGGCCAGCTTTGGGATTCTC
Dof1.8 part3 RP	GCGCCGTCTCGCTCAAAGCTTATTGCCATGAACCACCAGA
