# Supplementary material for: Transcription Factor DOF4.1 Regulates Seed Longevity in Arabidopsis via Seed Permeability and Modulation of Seed Storage Protein Accumulation
Source: Front Plant Sci. 2022 Jul 1;13:915184. doi: 10.3389/fpls.2022.915184 (PMC9284063; doi:10.3389/fpls.2022.915184)
Supplement: Supplementary Table 2 — Lists of differentially-expressed genes in seeds at 10 DAP between dof4.1-3 and wild type. Genes more expressed in dof4.1-3 (sheet1) or in wild type (sheet 2) seeds. p-adj: adjusted p-value using false discovery rate correction (FDR). [file Table_2.xlsx]

## Sheet: 0.05 ind
	log2FoldChange	padj
AT1G75945	6.14425	2.39202e-20
AT3G44006	6.96227	1.94305e-15
AT2G45900	1.69034	8.71072e-11
AT2G05580	2.33851	9.67984e-08
AT4G36360	1.76614	1.11491e-07
AT1G78500	1.48637	7.15527e-07
AT2G03090	1.81686	1.07908e-06
AT5G49190	1.15163	2.24419e-06
AT1G06490	2.14721	2.53536e-06
AT3G54510	1.57675	2.53536e-06
AT5G22470	1.15531	5.43126e-06
AT5G55120	1.25228	6.4896e-06
AT5G52860	1.26356	9.1479e-06
AT4G34260	1.21526	1.56074e-05
AT1G14950	2.45633	1.63542e-05
AT5G24950	1.68763	1.65935e-05
AT1G03880	1.93839	2.97188e-05
AT2G23360	1.1256	3.65853e-05
AT1G17830	1.57752	4.04744e-05
AT4G01970	1.94992	6.88325e-05
AT2G29980	1.31576	7.01971e-05
AT3G14950	1.57663	8.41529e-05
AT3G28220	2.35943	0.000108289
AT3G12670	1.11641	0.000120102
AT2G18540	1.88096	0.000166215
AT4G28520	1.85447	0.000213067
AT2G19900	1.76744	0.000246012
AT5G60760	0.993349	0.000246012
AT3G14350	0.932477	0.00028295
AT5G46690	1.10852	0.000331248
AT1G65880	1.13546	0.000366719
AT4G31590	0.970798	0.000419629
AT1G03106	1.08954	0.00045769
AT5G55240	1.52331	0.000485129
AT4G16140	1.64951	0.000602608
AT5G28300	1.20123	0.000613333
AT3G14210	1.16139	0.000668361
AT5G65530	1.25024	0.000668361
AT5G04380	2.83644	0.00067402
AT3G54220	1.12923	0.000701351
AT1G33240	1.28449	0.0007031
AT2G47120	2.56111	0.000781917
AT5G57390	1.03442	0.00088992
AT1G61050	4.07009	0.000901751
AT3G03770	0.937237	0.000992587
AT5G44120	1.57751	0.0011012
AT2G36350	0.879113	0.00117392
AT1G77950	1.8394	0.00146307
AT5G66100	0.882968	0.0015077
AT2G45340	0.828754	0.0016323
AT5G11320	1.12549	0.00175088
AT5G03760	1.1692	0.00176513
AT1G33700	0.913213	0.00179395
AT3G29030	1.01874	0.00180973
AT1G05510	1.84742	0.00183076
AT1G21540	2.40953	0.00198351
AT3G60630	0.892247	0.00232437
AT5G62170	0.973509	0.00232437
AT5G44310	1.34379	0.00264854
AT3G18010	1.19381	0.00271659
AT4G34220	1.1173	0.00303
AT1G11820	0.827647	0.00307941
AT4G07960	1.48072	0.00322016
AT1G29900	0.816896	0.00324564
AT2G25790	0.98152	0.00369399
AT5G45830	1.49717	0.00426526
AT1G27461	1.17459	0.00466982
AT2G28490	1.1279	0.0046953
AT1G21590	1.03492	0.00472827
AT2G25130	0.902283	0.00479793
AT3G14360	0.99889	0.00480479
AT1G73210	1.04887	0.00483533
AT4G15210	0.876822	0.00492499
AT3G52500	1.03977	0.00509243
AT5G46680	1.59052	0.00522006
AT3G25890	1.26237	0.00533513
AT3G17185	1.06604	0.00574772
AT3G50230	1.08333	0.00574772
AT1G03870	3.158	0.00597068
AT2G34650	1.00199	0.00672389
AT3G21560	0.807553	0.00696253
AT3G13960	0.742873	0.00710301
AT3G22640	1.22441	0.00710301
AT5G54740	1.58356	0.00710301
AT5G08250	1.29717	0.00739001
AT5G15780	1.56231	0.00739001
AT3G30842	1.44176	0.00739816
AT1G70090	0.903137	0.00744553
AT3G05190	0.789151	0.00762908
AT2G45290	0.949972	0.00830999
AT4G09200	3.88749	0.00880552
AT3G14450	1.14216	0.00882812
AT4G02280	1.2269	0.00904742
AT3G51950	0.882454	0.00909624
AT5G64740	0.734967	0.00986731
AT3G52525	1.00938	0.0106415
AT1G15500	0.721456	0.0106438
AT5G52230	0.860977	0.0107361
AT3G12203	1.24453	0.0108287
AT2G40400	1.19735	0.0111584
AT3G03790	0.788599	0.0114719
AT1G04680	0.811544	0.0114725
AT1G49760	0.883354	0.0114832
AT5G65165	1.25094	0.012071
AT1G18620	1.13841	0.0121178
AT3G59670	1.012	0.0121178
AT5G25820	0.779007	0.0121328
AT1G30210	0.805423	0.0122181
AT5G57990	0.880294	0.0122711
AT1G24460	0.919252	0.0125031
AT1G79690	1.09317	0.0127031
AT2G05790	0.698172	0.0128654
AT4G27150	1.44362	0.0130173
AT5G65640	0.84373	0.0135734
AT4G12130	0.760868	0.0140247
AT2G45160	0.763342	0.014084
AT3G19500	0.779303	0.0142222
AT3G22760	0.971953	0.0144598
ATCG00170	1.15312	0.0145687
AT1G04560	1.47576	0.0145838
AT5G44020	2.78549	0.0146614
AT1G80090	1.22771	0.0148558
AT4G36600	3.08495	0.014968
AT5G48850	1.63616	0.0150398
AT4G24660	1.03723	0.0151096
AT1G68550	0.891143	0.0157441
AT5G07320	0.928881	0.0157441
AT1G21750	0.747565	0.0158432
AT5G62940	1.29315	0.016007
AT5G01500	0.721937	0.0166689
AT5G53900	0.979236	0.0168285
AT1G75540	1.07243	0.0173092
AT5G41180	0.908613	0.0174396
AT2G39250	1.89424	0.0176509
AT2G40435	1.64237	0.0176509
AT2G02450	1.73587	0.0187046
AT4G31000	1.53733	0.0193341
AT4G03540	3.04214	0.0194237
AT3G28160	1.20016	0.0195982
AT1G19835	0.697992	0.0196277
AT4G27250	0.99648	0.0197448
AT1G72100	1.1003	0.0198352
AT4G20270	1.09915	0.0202458
AT4G18650	1.10483	0.0203009
AT2G01210	0.690733	0.0205302
AT1G48470	0.812361	0.0214581
AT5G16460	1.62878	0.0214581
AT4G29520	0.71759	0.0215822
AT5G01560	1.05393	0.0216041
AT1G15180	1.06067	0.0219177
AT4G31890	1.19559	0.0221169
AT1G48130	1.18261	0.0221845
AT3G24650	0.894497	0.0221845
AT1G16770	1.44802	0.0223381
AT5G03795	0.699687	0.0223381
AT5G24380	0.792284	0.0224541
AT1G03890	2.51661	0.0227929
AT1G22430	0.791988	0.0227929
AT2G13550	2.08509	0.0227929
AT5G54250	0.722449	0.0231314
AT2G21490	1.40251	0.0234091
AT4G37080	1.0258	0.024117
AT1G27990	1.73417	0.02423
AT5G45690	3.30705	0.02423
AT5G25490	0.896383	0.0242559
AT5G40610	0.71928	0.0242559
AT4G21020	1.29268	0.024401
AT4G21900	0.865869	0.0246988
AT5G13690	0.786178	0.0246988
AT5G56040	1.01282	0.025062
AT5G36100	0.761886	0.0251484
AT1G69530	0.979309	0.0252039
AT3G28200	1.05581	0.0252039
AT4G35160	1.26593	0.0256046
AT1G04120	0.829907	0.0257252
AT1G76620	0.857026	0.0257252
AT3G29260	1.83681	0.0257252
AT4G27140	2.51723	0.0258549
AT5G16000	0.866842	0.0258549
AT1G31420	0.783922	0.025857
AT1G11790	0.704522	0.0262998
AT3G15670	1.5123	0.0272861
AT3G58200	0.710799	0.0272861
AT1G76090	0.875815	0.0274366
AT3G20087	3.12138	0.0275886
AT3G21720	1.31368	0.0275886
AT2G46710	0.894451	0.0277035
AT3G11050	1.09506	0.0277035
AT2G46870	0.943467	0.0277891
AT1G73180	0.890075	0.0284186
AT2G43820	0.889723	0.0295167
AT3G22910	0.967989	0.0298374
AT1G10120	0.717234	0.0302424
ATCG00180	1.03762	0.0307332
AT3G30180	1.00494	0.0309626
AT1G62290	0.860933	0.030984
AT1G27340	0.739218	0.0310349
AT3G10340	0.845788	0.0312438
AT1G15570	0.899697	0.0320332
AT5G07830	1.16506	0.0320332
AT3G13190	0.96223	0.0321273
AT2G47230	0.803971	0.0321687
AT3G14330	1.03827	0.0328287
AT2G37860	0.806741	0.033052
AT2G26330	0.668133	0.0332474
AT5G61610	1.42555	0.0332474
AT1G61350	0.794833	0.0344705
AT3G56350	1.76086	0.0344756
AT4G27500	0.782244	0.0359656
AT2G01950	1.0973	0.0361229
AT2G36295	3.47952	0.0362067
AT4G18670	1.24046	0.03672
AT4G39900	0.641352	0.0369203
AT5G11100	0.957297	0.0369256
AT5G24970	0.715123	0.0369256
AT4G30990	0.933204	0.0370726
AT3G48830	1.26468	0.0375203
AT4G38080	3.98678	0.0375203
AT5G65380	0.811512	0.0377329
AT3G20660	0.826167	0.0378913
AT5G62530	0.684784	0.0385996
AT3G03341	1.85124	0.0387673
AT5G09640	0.804682	0.0387673
AT5G13580	2.29476	0.0392629
AT4G27460	0.972649	0.0394849
AT1G11545	1.06869	0.0395583
AT5G03150	0.835067	0.0396571
AT5G64420	0.739205	0.0398874
AT5G01670	1.18283	0.0405705
AT5G62090	0.712498	0.0405905
AT5G28540	0.672419	0.0406002
AT2G02810	0.778123	0.0407569
AT1G21980	0.800983	0.0409014
AT1G20380	1.18086	0.0411168
AT3G58060	1.20369	0.0413268
AT2G21220	2.02133	0.0414459
AT3G15570	0.829135	0.0414459
AT1G77510	0.75004	0.0416338
AT3G22420	0.959002	0.0416669
AT4G30290	1.97737	0.0418683
AT2G34250	0.673168	0.0427733
AT3G60730	5.54844	0.0436374
AT4G26740	0.891411	0.0437909
AT3G28040	0.743623	0.0438041
AT4G31290	0.643554	0.0439182
AT3G56870	0.81476	0.044606
AT3G29644	0.987193	0.0458438
AT1G54360	0.597465	0.0460803
AT1G32380	0.791411	0.0461429
AT2G07050	0.632875	0.0463699
AT1G26520	0.930379	0.0463911
AT5G65950	0.682766	0.0473069
AT5G13460	0.848854	0.0473794
AT2G32640	0.873236	0.0473913
AT2G19640	0.976506	0.0475759
AT2G23350	0.837292	0.049073
AT3G15030	1.28637	0.0490846
AT5G65890	0.779079	0.0492438
AT1G31650	0.759445	0.0499872

## Sheet: 0.05 rep
	log2FoldChange	padj
AT2G44970	-3.4595	2.69071e-31
AT4G21650	-3.05611	9.5029e-23
AT1G19320	-3.97838	1.01294e-20
AT1G78520	-1.87051	8.36528e-16
AT1G13607	-2.42897	9.85659e-16
AT5G63250	-2.03052	4.61458e-12
AT1G19640	-1.69231	2.29508e-11
AT4G11180	-2.06536	1.09899e-10
AT1G61720	-1.84307	2.8627e-10
AT3G52550	-1.48843	6.21678e-10
AT4G23670	-1.82728	2.64318e-09
AT1G53282	-2.69039	3.2857e-09
AT5G25980	-1.97057	3.2857e-09
AT5G42235	-1.56466	3.2857e-09
AT4G00872	-2.28349	5.10719e-09
AT2G12475	-4.19642	7.52697e-09
AT2G33233	-2.45618	1.93875e-08
AT3G49307	-2.89155	1.93875e-08
AT3G05945	-2.6411	1.94774e-08
AT1G67870	-1.55068	2.44631e-08
AT4G12825	-3.40636	3.80363e-08
AT5G09370	-2.10743	3.8862e-08
AT5G59320	-1.38691	3.8862e-08
AT3G42473	-2.96609	4.7775e-08
AT5G25610	-1.25785	4.9958e-08
AT3G48231	-2.1598	8.84821e-08
AT1G20440	-1.49422	9.67984e-08
AT5G02020	-1.63706	1.04266e-07
AT1G29050	-1.28142	1.24775e-07
AT1G64370	-2.20591	1.24775e-07
AT4G30590	-1.99988	1.79801e-07
AT5G42242	-2.50269	2.66215e-07
AT2G44250	-3.18572	3.04934e-07
AT5G38960	-3.36541	3.98321e-07
AT3G16895	-2.63808	4.78629e-07
AT1G43667	-3.48061	5.03305e-07
AT4G22115	-2.93563	5.03305e-07
AT2G15325	-1.97161	5.6029e-07
AT1G53285	-2.62291	1.14382e-06
AT2G02147	-3.30237	1.14382e-06
AT5G11220	-2.52173	1.26501e-06
AT3G27835	-2.37505	1.41425e-06
AT3G50970	-1.59825	1.54073e-06
AT1G04645	-2.0381	1.58819e-06
AT4G12960	-1.54262	1.68649e-06
AT2G44240	-3.09135	2.0242e-06
AT4G16000	-2.20311	2.0242e-06
AT1G26796	-5.76154	2.24419e-06
AT3G23000	-1.40045	2.24419e-06
AT3G62950	-2.43139	2.36366e-06
AT1G21395	-3.44007	3.03391e-06
AT2G19796	-2.75567	3.04661e-06
AT2G02990	-1.27154	3.39696e-06
AT1G54410	-1.03146	4.30243e-06
AT3G48460	-1.32127	4.47057e-06
AT1G26797	-3.30773	4.63392e-06
AT3G43505	-1.92237	4.70316e-06
AT5G19175	-2.74867	5.68233e-06
AT1G21970	-1.41782	7.31941e-06
AT5G64900	-1.31717	7.31941e-06
AT4G32940	-1.16094	9.31723e-06
AT5G05030	-3.22997	1.10251e-05
AT5G19700	-3.6081	1.12176e-05
AT5G38180	-1.5373	1.12498e-05
AT1G76180	-1.29302	1.13527e-05
AT1G43666	-3.81456	1.33655e-05
AT1G62380	-1.03624	1.43734e-05
AT1G32280	-1.78693	1.4833e-05
AT1G09550	-1.48541	1.48609e-05
AT1G67865	-2.03999	1.56074e-05
AT1G35720	-1.49391	1.91596e-05
AT1G47317	-3.57256	2.14441e-05
AT2G39850	-1.44153	2.29124e-05
AT3G45970	-1.33466	2.58511e-05
AT2G14365	-1.94634	2.66463e-05
AT1G27250	-4.60702	3.09205e-05
AT5G14740	-1.52558	3.09205e-05
AT4G14020	-1.37636	3.47079e-05
AT5G59120	-1.29498	3.58683e-05
AT1G77525	-2.09535	3.65853e-05
AT5G40155	-2.77009	3.65853e-05
AT5G54400	-1.2665	4.12729e-05
AT4G31840	-0.962462	4.18794e-05
AT1G10810	-1.44303	4.20413e-05
AT1G02570	-1.15061	4.94576e-05
AT2G44740	-1.20146	4.95874e-05
AT4G28240	-1.21859	5.85745e-05
AT4G32000	-1.13448	6.17308e-05
AT5G03615	-1.99017	6.62752e-05
AT5G07160	-2.76299	6.92399e-05
AT5G59310	-1.31087	7.01971e-05
AT1G59670	-2.86884	7.05338e-05
AT5G44973	-1.78256	7.10443e-05
AT4G36040	-1.08343	7.93236e-05
AT1G65480	-1.29918	8.22081e-05
AT1G07720	-1.29132	0.000102275
AT2G14690	-1.39304	0.000102275
AT2G47270	-1.62711	0.000102275
AT5G04530	-1.60033	0.000102275
AT5G22460	-1.10099	0.000102275
AT4G05070	-1.59718	0.000108289
AT5G37478	-2.07685	0.000113548
AT3G48580	-1.32823	0.000114998
AT1G02980	-2.9936	0.000121092
AT2G01667	-3.49044	0.000121092
AT2G01610	-1.274	0.000124838
AT3G48280	-1.13777	0.000124838
AT4G12910	-1.21196	0.000129253
AT2G15960	-1.80769	0.000130721
AT2G38900	-1.48044	0.000130721
AT1G67290	-2.21954	0.000151213
AT3G60700	-1.48677	0.000151213
AT5G18600	-1.63955	0.000154159
AT5G45980	-1.95796	0.000154159
AT1G13590	-1.42852	0.000166215
AT3G26740	-1.69807	0.000166215
AT5G14070	-1.86718	0.000166215
AT5G63085	-1.96684	0.000166215
AT5G63225	-1.18819	0.000166215
AT3G03870	-1.43163	0.000179443
AT4G37240	-1.45163	0.000185429
AT1G33055	-1.26942	0.000191615
AT5G01200	-1.02509	0.000195536
AT1G31255	-3.53684	0.000202032
AT5G62040	-3.14647	0.000224461
AT1G10140	-1.62185	0.000240326
AT5G54530	-1.02237	0.000241575
AT5G53870	-1.40845	0.000244123
AT2G29370	-1.25771	0.000246012
AT3G10020	-1.41443	0.000246012
AT3G45248	-2.78318	0.00026035
AT3G01415	-3.31022	0.000262262
AT2G28630	-0.974803	0.00028295
AT2G37170	-1.18736	0.00028295
AT1G09370	-1.69894	0.000314224
AT2G02100	-1.10712	0.000332136
AT1G12080	-1.06376	0.000357689
AT1G71250	-1.07613	0.000357689
AT1G24540	-2.27543	0.000366719
AT1G50650	-1.80018	0.000366719
AT3G15353	-1.65092	0.000369645
AT3G51300	-1.31904	0.000374992
AT2G44790	-2.60232	0.000380176
AT5G40360	-2.43761	0.000380176
AT3G12880	-1.16128	0.000400328
AT5G37540	-1.36752	0.000435055
AT1G49500	-1.52755	0.000468333
AT5G44480	-1.27534	0.000490284
AT4G39650	-1.59971	0.000543695
AT5G15180	-1.28988	0.00056281
AT4G23690	-1.56476	0.000602608
AT4G13830	-1.00188	0.000647511
AT1G22990	-1.39841	0.00067402
ATCG01020	-1.18722	0.000696416
AT4G03930	-2.45637	0.000701351
AT1G72580	-2.26166	0.000707044
AT4G31370	-1.08767	0.000707965
AT2G25220	-1.1001	0.000724342
AT1G19940	-1.0628	0.0007657
AT1G73040	-1.53714	0.000776972
AT5G03170	-1.05312	0.000788326
AT1G80920	-1.65974	0.000803706
AT2G17710	-1.21098	0.000816095
AT3G62550	-1.83068	0.000847872
AT3G21860	-2.40687	0.000889802
AT3G61890	-1.53117	0.000889802
AT4G12890	-1.30233	0.000889802
AT4G30450	-1.97727	0.000889802
AT1G69940	-2.46432	0.000900219
AT1G63220	-1.12241	0.000921893
AT1G54575	-1.06563	0.000922802
AT3G01070	-1.22417	0.000932209
AT1G52342	-1.61588	0.000941605
AT5G57920	-1.6861	0.000941605
AT2G23260	-1.15402	0.000958032
AT1G69252	-1.1431	0.000990879
AT2G27700	-2.81153	0.00100368
AT1G15550	-1.51719	0.00101605
AT2G19970	-2.87025	0.00102354
AT4G33550	-1.71231	0.00102354
AT1G05340	-1.28768	0.00104629
AT2G39800	-1.44174	0.00107016
AT3G53650	-1.29642	0.00107483
AT4G19170	-1.24533	0.00107609
AT5G48290	-1.04093	0.00109315
AT1G09200	-0.964446	0.00120969
AT1G67860	-1.60373	0.00127011
AT1G29140	-2.38402	0.00129826
AT2G15042	-1.54158	0.00130505
AT1G49435	-1.95728	0.00139319
AT2G45830	-1.60502	0.00141949
AT3G18180	-1.50888	0.00142741
AT3G19580	-1.28555	0.00143722
AT5G39320	-0.867238	0.00148249
AT5G40730	-1.63798	0.00148908
AT5G60630	-1.22757	0.00154172
AT2G22420	-1.08571	0.00164046
AT3G20750	-1.60685	0.00164046
AT5G62150	-1.20838	0.0016922
AT1G73600	-0.958797	0.00169975
AT1G28170	-1.95231	0.0017005
AT3G21830	-2.44606	0.00170347
AT2G25700	-6.50263	0.0017121
AT3G48950	-2.73621	0.00172421
AT5G54585	-1.81598	0.00175088
AT5G58500	-0.949105	0.00175088
AT1G08985	-5.35281	0.00176483
AT4G17718	-1.22815	0.0017877
AT2G43060	-0.955266	0.00191707
AT2G46960	-1.00632	0.00191707
AT3G28853	-6.4686	0.00191707
AT4G30460	-1.58198	0.00191707
AT4G28365	-1.23867	0.001922
AT4G39090	-0.997107	0.00194023
AT1G28600	-0.878368	0.00199792
AT4G12880	-1.06941	0.00199792
AT1G69520	-1.17646	0.00210565
AT2G42830	-1.13669	0.00219348
AT5G47530	-0.882117	0.00221153
AT1G29395	-1.21746	0.00238669
AT5G08260	-0.834268	0.00241428
AT2G46680	-0.978676	0.00241575
AT4G22105	-2.07616	0.00258233
AT1G23200	-0.879369	0.00259409
AT3G53980	-3.35862	0.00264854
AT1G60190	-1.73367	0.002724
AT3G10780	-1.34405	0.00287322
AT2G14900	-1.16644	0.002895
AT3G52870	-0.86133	0.00289921
AT4G22110	-1.73112	0.00289921
AT2G41430	-0.932924	0.00299117
AT5G59845	-1.1902	0.00303811
AT3G01500	-1.1388	0.00311305
AT3G48300	-0.983811	0.00314579
AT3G52970	-1.02502	0.00318073
AT5G01520	-1.0959	0.00341922
AT1G63000	-0.8257	0.00346811
AT1G19380	-1.26562	0.00358807
AT4G26420	-1.30047	0.00359874
AT3G60010	-3.15158	0.00363233
AT5G45350	-0.906233	0.00363233
AT5G50090	-1.15894	0.00363579
AT5G19172	-2.18294	0.00367129
AT1G55570	-2.35179	0.00369035
AT4G32490	-1.28901	0.00369399
AT2G02930	-1.21814	0.00383918
AT1G08560	-0.825304	0.00404578
AT2G15090	-1.27387	0.00404578
AT2G20825	-1.14822	0.00409083
AT2G39400	-0.969621	0.00409083
AT3G02345	-1.8181	0.00435269
AT1G23147	-2.00551	0.00437947
AT4G33330	-1.05181	0.00444845
AT1G59930	-2.41491	0.0045461
AT2G37470	-0.889419	0.00458335
AT5G15500	-1.37938	0.00458597
AT4G04580	-5.7631	0.00467913
AT5G61340	-0.853013	0.00467913
AT1G66850	-2.08697	0.00477554
AT1G21790	-0.939265	0.00480479
AT2G34890	-4.53924	0.00485867
AT1G69260	-0.983157	0.00495256
AT4G19840	-1.11384	0.0050768
AT2G46720	-2.02935	0.00543509
AT2G43870	-1.39031	0.00563169
AT5G19580	-1.31597	0.00574768
AT5G23750	-1.13853	0.00574772
AT4G19975	-1.31561	0.00576242
AT5G10220	-0.985597	0.00600367
AT1G56600	-1.50864	0.00616996
AT3G20865	-2.04665	0.00633203
AT4G19460	-1.0373	0.00635696
AT2G47670	-1.56345	0.00646986
AT3G26510	-1.06628	0.00646986
AT5G47640	-1.17724	0.00656299
AT2G38760	-1.14908	0.00670333
AT3G13370	-4.53372	0.00670775
AT3G28980	-1.99781	0.00670775
AT3G50020	-5.70051	0.00675145
AT4G00295	-3.18154	0.00681012
AT3G48140	-0.912371	0.00692606
AT1G51035	-1.81349	0.00694759
AT1G13930	-1.09641	0.00697123
AT2G33830	-1.31714	0.00701041
AT3G26110	-2.12395	0.00701041
AT3G23167	-1.58089	0.00714589
AT1G03020	-1.73381	0.00725884
AT1G02405	-1.63407	0.00728472
AT1G69970	-1.86879	0.00731117
AT5G02600	-1.06869	0.00733821
AT5G50480	-2.89273	0.0073656
AT3G21710	-1.2762	0.00741447
AT5G40700	-0.905424	0.00741447
AT2G28305	-1.01395	0.00742255
AT1G21000	-1.21768	0.00755395
AT3G13390	-1.79922	0.00755395
AT3G17155	-2.42487	0.00755395
AT5G47560	-1.02792	0.00757128
AT4G24640	-2.25666	0.00763559
AT5G17220	-1.75437	0.00763559
AT5G12460	-1.07674	0.0078109
AT3G54550	-6.13681	0.00783772
AT2G04750	-3.19396	0.00784319
AT1G52855	-1.04204	0.00799404
AT4G21040	-2.8353	0.00808671
AT3G50440	-0.852943	0.00829157
AT4G17900	-0.98855	0.00829157
AT1G76930	-2.37836	0.00829634
AT5G66460	-0.851508	0.00833949
AT5G03820	-0.956429	0.00836058
AT1G62340	-1.20091	0.00837138
AT1G62990	-0.752538	0.00855108
AT1G75460	-0.881615	0.00863909
AT3G45600	-0.800633	0.00882782
AT1G61095	-2.51758	0.00882812
AT3G21190	-0.756552	0.00882812
AT3G08770	-1.4757	0.00904742
AT4G31330	-1.14687	0.00904742
AT1G21070	-0.838393	0.00909624
AT1G28700	-1.33137	0.00953311
AT1G07430	-1.70935	0.00979442
AT4G08685	-0.955881	0.00986378
AT1G65240	-1.19179	0.0102022
AT3G21840	-1.77075	0.0102022
AT2G20170	-4.36047	0.0103203
AT5G36910	-1.01922	0.0105059
AT3G28790	-1.80526	0.0105138
AT3G56240	-0.921095	0.0105459
AT5G14380	-1.51489	0.0106332
AT2G01422	-2.78048	0.0107305
AT5G44580	-1.3012	0.0107305
AT4G22880	-1.62491	0.0109932
AT3G05890	-0.90333	0.0110299
AT1G10880	-1.21924	0.0111291
AT1G62760	-2.88654	0.011333
AT2G36760	-0.750165	0.0114719
AT4G39760	-3.73488	0.0114719
AT5G43150	-0.988819	0.0114832
AT3G56360	-1.01736	0.0114888
AT1G52890	-0.987795	0.011804
AT5G47330	-0.859516	0.012039
AT1G07590	-1.12173	0.0121178
ATCG00020	-1.28727	0.0121178
AT1G61093	-3.47083	0.0121689
AT2G13810	-1.51026	0.0121689
AT4G20260	-0.923798	0.0122132
AT3G52600	-2.09378	0.0123653
AT3G52540	-0.909033	0.0126171
AT5G26692	-3.04779	0.0127847
AT2G33380	-1.28122	0.0128442
AT3G28007	-1.13674	0.0128654
AT1G28230	-1.25598	0.0129523
AT3G27250	-1.97345	0.0129523
AT2G03440	-1.04613	0.0130173
AT1G75120	-1.2754	0.0131168
AT5G22200	-1.10492	0.0135421
AT5G63240	-1.17375	0.0136114
AT5G03840	-2.35575	0.0136529
AT2G03710	-1.19492	0.0137441
AT5G22020	-0.689019	0.0137441
AT3G23360	-1.98595	0.0138954
AT2G17723	-1.4006	0.0140231
AT1G02630	-1.64316	0.014084
AT5G10260	-1.36265	0.014084
AT4G32870	-0.895983	0.014114
AT1G58270	-1.47922	0.0144598
AT4G09890	-0.951669	0.0145641
AT1G77870	-2.22356	0.0145687
AT3G19550	-1.23725	0.0145687
AT4G22820	-0.837481	0.0145687
AT3G07310	-0.995215	0.0149837
AT1G48930	-0.887333	0.0155653
AT2G31945	-1.27327	0.0157217
AT2G35710	-1.45088	0.0157217
AT3G62170	-1.75558	0.0157441
AT1G25275	-1.15064	0.0158093
AT1G75250	-2.39789	0.0158432
AT3G21550	-0.846868	0.016007
AT4G29300	-1.64155	0.0160309
AT1G60010	-0.902647	0.0160917
AT2G19802	-3.24283	0.0160917
AT5G66330	-0.947708	0.0161656
AT1G54070	-2.50983	0.0165641
AT2G15310	-1.08396	0.0168112
AT3G22560	-1.15288	0.0168736
AT1G70680	-0.975515	0.0169755
AT5G41700	-0.697777	0.0170153
AT2G38870	-0.897518	0.0170461
AT2G04190	-1.70764	0.0172918
AT1G03070	-1.2355	0.01736
AT1G05260	-1.26923	0.01736
AT2G42860	-1.22681	0.01736
AT5G17800	-0.833484	0.01736
AT3G20340	-1.19435	0.0176916
AT3G61430	-1.05143	0.0182574
AT4G33820	-0.647381	0.0182665
AT5G50750	-1.03274	0.0183116
AT4G02830	-1.63936	0.0183391
AT5G02380	-0.807385	0.0183391
AT5G03210	-1.21357	0.0187347
AT5G05110	-0.834515	0.0190853
AT3G11740	-1.95647	0.0194237
AT3G55566	-1.67537	0.0196277
AT1G20823	-0.794505	0.019808
AT1G11590	-1.8847	0.0198352
AT3G17060	-1.94732	0.0199927
AT2G22620	-0.867146	0.0202458
AT3G48340	-1.50427	0.0203009
AT2G39420	-1.01509	0.0205302
AT3G46320	-0.753579	0.0207121
AT1G49770	-0.876396	0.0207265
AT1G34060	-0.96035	0.0207553
AT1G68735	-1.12473	0.0207553
AT1G79450	-0.777753	0.0207553
AT2G05075	-1.30613	0.0207553
AT4G25433	-1.29481	0.020816
AT1G67105	-1.90944	0.0210276
AT2G31390	-0.700742	0.0210276
AT2G43660	-2.37459	0.0211733
AT1G14520	-0.761864	0.0212366
AT5G39160	-0.782695	0.0212666
AT5G24735	-1.0405	0.0214182
AT1G62480	-0.718123	0.0214952
AT5G05960	-3.57561	0.0214952
AT3G49360	-0.88865	0.021757
AT1G07473	-0.959089	0.0221448
AT1G67360	-0.905031	0.0221845
AT5G01180	-0.952833	0.0221845
AT2G42110	-0.785131	0.0223381
AT5G63087	-1.9509	0.0223381
AT3G04945	-1.74876	0.0224541
AT1G13260	-1.28729	0.0227929
AT2G36320	-0.959078	0.0227929
AT4G22400	-2.30695	0.0232372
AT4G01060	-1.4081	0.0234091
AT5G05340	-1.50812	0.0234091
AT5G13600	-0.89218	0.0234091
AT5G45650	-0.839168	0.0234091
AT5G11740	-0.908671	0.0236839
AT5G01190	-1.58272	0.023736
AT1G74880	-0.792891	0.023908
AT4G35060	-0.918633	0.023908
AT5G48100	-0.65619	0.0239555
AT2G25060	-0.70745	0.0240048
AT4G23680	-1.18534	0.0240204
AT5G25330	-1.24578	0.0241066
AT5G21430	-1.17778	0.02423
AT1G08830	-1.35969	0.0242559
AT1G32350	-2.96983	0.0242559
AT1G72200	-0.836563	0.0242559
AT3G08900	-1.16688	0.0242559
AT3G24605	-0.880501	0.0242559
AT3G45230	-0.983225	0.0242559
AT5G07510	-1.05937	0.0242559
AT5G58970	-0.840687	0.0242559
AT2G15970	-1.28236	0.0244178
AT5G02890	-0.767229	0.0244178
AT1G10540	-0.720342	0.0246988
AT2G21420	-3.67892	0.0246988
AT3G13650	-0.959139	0.0250266
AT4G27550	-1.25705	0.0251484
AT3G49760	-2.84629	0.0252039
AT4G32100	-2.07133	0.0252039
AT5G03240	-0.683589	0.0252039
AT4G00780	-1.13605	0.0256046
AT4G15490	-0.664699	0.0257175
AT2G37180	-0.837686	0.025777
AT2G35830	-0.977195	0.0258549
AT4G39390	-0.674159	0.0259152
AT5G47370	-0.741104	0.0262179
AT3G47190	-0.803236	0.0266913
AT5G10230	-1.52443	0.0266913
AT5G55410	-0.911857	0.0266913
AT5G60680	-0.723062	0.0266913
AT1G28710	-0.885204	0.0267192
AT2G04205	-3.65835	0.0271894
AT5G10400	-0.810945	0.0272183
AT3G62820	-0.872064	0.0272385
AT1G73480	-0.983072	0.0272788
AT2G17310	-1.25343	0.0272788
AT5G52655	-3.00024	0.0272788
AT5G60360	-0.891903	0.0272788
AT1G09815	-0.761852	0.0272861
AT4G22430	-3.81958	0.0272861
AT4G29905	-1.45477	0.0272871
AT5G02090	-1.50199	0.0273457
AT1G53500	-0.773084	0.0274125
AT1G13635	-0.809509	0.0274366
AT1G36340	-2.12192	0.0275535
AT1G80180	-0.99421	0.0275535
AT3G02310	-0.631091	0.0275886
AT5G56600	-0.79146	0.0275886
AT3G49930	-0.941165	0.0277891
AT4G17340	-0.946991	0.0277891
AT4G28775	-5.73619	0.0280792
AT5G09570	-0.965316	0.0281617
AT1G49570	-1.01602	0.0282605
AT5G24420	-1.3385	0.0282605
AT3G25930	-1.0885	0.0284186
AT1G22480	-1.03501	0.0285744
AT3G11690	-0.728582	0.0286784
AT2G21970	-0.778356	0.029087
AT4G17695	-0.689616	0.029267
AT4G16190	-0.975948	0.0298773
AT1G35630	-0.876124	0.0302424
AT2G47030	-1.48758	0.0302424
AT3G62830	-0.710254	0.0302424
AT4G01160	-2.87761	0.0302424
AT1G08920	-0.89765	0.0308304
AT4G19200	-0.838064	0.0308892
AT3G21460	-1.55747	0.0309626
AT3G21570	-2.60048	0.0309973
AT1G02700	-0.832292	0.0310349
AT2G27960	-0.775611	0.0310349
AT2G27970	-0.709327	0.0310349
AT3G27785	-0.842304	0.0310349
AT3G61930	-0.998315	0.0313604
AT4G15417	-1.6649	0.0313604
AT1G20730	-1.72873	0.0315057
AT1G80130	-0.930217	0.0315783
AT5G57040	-0.973946	0.0315942
AT2G41870	-1.20747	0.0316871
AT1G64360	-2.05973	0.0317904
AT1G23130	-1.14293	0.0322889
AT3G18470	-2.91417	0.0324384
AT3G04943	-1.40375	0.0332474
AT3G62410	-1.36059	0.0335581
AT2G02515	-1.90316	0.033726
AT5G54970	-0.854553	0.033726
AT4G37470	-0.79349	0.0340966
AT2G44745	-1.15714	0.0343863
AT2G36830	-0.875725	0.0344756
AT4G35750	-0.738687	0.0346952
AT1G43640	-0.771166	0.0348807
AT5G50070	-1.55153	0.0349269
AT1G70970	-2.00595	0.0349993
AT5G43850	-0.882651	0.0355184
AT3G06840	-0.699746	0.0360853
AT1G20693	-0.684239	0.0365573
AT1G71690	-0.802413	0.0369203
AT1G79620	-2.00843	0.0369203
AT4G01610	-0.678881	0.0372571
AT3G10320	-0.793941	0.0374213
AT5G65360	-0.722996	0.0375203
AT4G00360	-0.782708	0.0378913
AT4G24990	-0.810389	0.0378913
AT5G57910	-0.854273	0.0383475
AT3G49720	-0.798217	0.0385924
AT2G25540	-0.653833	0.0385996
AT1G10770	-2.10028	0.0387673
AT1G13755	-2.1321	0.0387673
AT3G03760	-1.31889	0.0387673
AT4G18320	-2.32756	0.0390702
AT3G29152	-1.63933	0.0391954
AT3G09480	-0.875817	0.0392629
AT5G23400	-0.76567	0.0394057
AT3G51325	-1.27134	0.0394889
AT5G07880	-1.99805	0.0395583
AT5G01750	-0.715327	0.0398874
AT3G20210	-0.583228	0.0400139
AT3G45980	-0.686548	0.0400139
AT1G24575	-1.3094	0.0400224
AT5G26120	-1.15786	0.0402861
AT4G03210	-0.671634	0.0406951
AT3G28100	-0.955613	0.0407569
AT4G20860	-0.796122	0.0411756
AT1G34790	-2.04729	0.0413268
AT1G61255	-1.31751	0.0413268
AT1G20030	-0.705274	0.0414459
AT1G24260	-0.752907	0.0414459
AT3G49300	-0.895542	0.0414459
AT1G05100	-1.29321	0.0416669
AT2G01660	-0.723614	0.0416669
AT2G05910	-1.07343	0.0416669
AT2G24950	-3.82211	0.0416669
AT4G23885	-0.840523	0.0416669
AT5G17090	-0.741528	0.0416669
AT1G59800	-4.40144	0.0422554
AT5G38170	-1.28475	0.0423939
AT5G05250	-0.941419	0.0424946
AT5G06690	-1.73178	0.0428167
AT5G59870	-0.731033	0.0428663
AT5G53100	-1.43688	0.0429903
AT5G07210	-0.951144	0.0434234
AT1G53560	-0.928723	0.0435822
AT1G19190	-0.72606	0.0436374
AT5G15140	-1.83349	0.0436374
AT1G11765	-2.98341	0.0437909
AT4G14245	-2.28898	0.0437909
AT1G17870	-1.2275	0.0438962
AT1G09540	-0.629271	0.0439182
AT3G18280	-1.061	0.0445608
AT3G46890	-0.807221	0.0446972
AT1G11593	-2.78158	0.0447404
AT5G41800	-0.749238	0.044879
AT3G48390	-1.05774	0.0453794
AT3G25165	-2.41152	0.0455019
AT3G49780	-0.643061	0.0455019
AT5G25240	-1.12534	0.0455019
AT2G27130	-0.819713	0.0462066
AT3G06300	-0.694516	0.0462066
AT4G01070	-0.720988	0.0462066
AT3G60000	-1.17623	0.0462968
AT3G10910	-0.91091	0.0463699
AT1G52827	-1.35971	0.0466175
AT5G59970	-0.84297	0.0469999
AT4G36720	-0.81068	0.0470898
AT1G07250	-0.625588	0.0473913
AT3G48020	-1.3044	0.0473913
AT3G54140	-0.809401	0.0473913
AT3G57062	-0.93764	0.0473913
AT5G51950	-1.14668	0.0473913
AT1G62570	-0.867713	0.0478417
AT4G34000	-1.07944	0.0478417
AT2G21650	-0.9583	0.0483422
AT1G51030	-1.66956	0.0484469
AT3G21610	-0.758298	0.0490602
AT3G05930	-2.53371	0.0490846
AT4G26960	-0.918171	0.0491397
AT5G26700	-1.70191	0.0491397
AT5G38610	-0.922956	0.0492438
AT2G22900	-0.676504	0.0499922
AT3G24068	-2.66898	0.0499922
